# Supplementary material for: Added sugar intake and its associations with incidence of seven different cardiovascular diseases in 69,705 Swedish men and women
Source: Front Public Health. 2024 Dec 9;12:1452085. doi: 10.3389/fpubh.2024.1452085 (PMC11663681; doi:10.3389/fpubh.2024.1452085)
Supplement: Supplementary file 1 [file Table_1.XLSX]

## Sheet: S1
Table S1. Variable used for the estimated amount of naturally occuring sugar in fruits, vegetable and jams.
	g sugar/100 gram
Carrots	6.08085
Beetroot	11.0061
lettuce	1.73333
Cabbage	5.1004
Cauliflower	3.2
Broccoli	2.182
Tomato	2.812
Pepper	4.475
Spinach	1.12222
Peas	4.86
Onion	4.212
Garlic	3.9
Vegetable mix	1.9
Pea soup	1.559
Orange	7.985
Citrus juice	7.38584
Apple	10.25
Banana	18.1
Berries	6.225
Blueberries
Raspberries
Strawbeberries
Blackcurrants
Fruit	15.299
Pineapple
Apricot
Prune
Kiwi
Nectarine
Peach
Raisin
Grapes
Jam	8.529

## Sheet: S2
Table S2. Number and proportion of participants with missing information about the sugar-sweetened food and beverage variables.
	1997	2009
	n missing (%)
Treats
Pastries
Buns and cakes	2,344 (3.4)	2,802 (6.6)
Biscuit	6,724 (9.6)	2,638 (6.2)
Cakes	7,224 (10.4)	1,026 (2.4)
Ice cream	4,426 (6.3)	1,913 (4.5)
Sweets	8,404 (12.1)	3,378 (8.0)
Chocolate	5,720 (8.2)	2,026 (4.8)
Toppings
Table sugar/honey	29,805 (42.7)	-
Table sugar	-	9,789 (23)
Honey	-	10,218 (24)
Jam	6,179 (8.8)
Lingonberry jam	-	1,177 (2.8)
Other jam	-	3,154 (7.5)
Sweetened beverages	31,005 (44.5)
Coca Cola/Pepsi	-	13,017 (31.0)
Coca Cola/Pepsi light	-	13,417 (31.7)
Other soda/fruit juice	-	11,194 (26.4)
Other soda/fruit juice light	-	12,663 (30.0)
n: Number of participants.

## Sheet: S3
Table S3. Associations between intake of added sugar and sugar-sweetened foods and beverages and incidence of ischemic stroke.
Ischemic stroke	First model	Second model	Main model
	HR (95% CI)	HR (95% CI)	HR (95% CI)
Added sugar, E% (n at baseline)
≤5 (n = 14,485)	1	1	1
>5-7.5 (n = 17,779)	0.93 (0.88-0.99)	0.93 (0.88-0.99)	0.92 (0.87-0.98)
>7.5-10 (n = 14,206)	0.98 (0.92-1.04)	0.97 (0.92-1.03)	0.95 (0.90-1.01)
>10-15 (n = 14,980)	1.03 (0.97-1.09)	1.01 (0.95-1.07)	0.98 (0.92-1.04)
>15-20 (n = 5,365)	1.20 (1.11-1.30)	1.15 (1.06-1.25)	1.09 (1.00-1.19)
>20 (n = 2,890)	1.25 (1.13-1.39)	1.19 (1.07-1.33)	1.11 (0.99-1.25)
P-trend	<0.01	<0.01	<0.01
Treats (servings/week)
≤2 (n = 7,369)	1	1	1
>2-5 (n = 17,069)	0.88 (0.83-0.95)	0.90 (0.84-0.97)	0.91 (0.85-0.98)
>5-8 (n = 14,746)	0.81 (0.75-0.87)	0.83 (0.77-0.89)	0.83 (0.77-0.89)
>8-14 (n = 18,272)	0.78 (0.72-0.83)	0.79 (0.74-0.85)	0.79 (0.74-0.85)
>14 (n = 12,249)	0.75 (0.69-0.80)	0.76 (0.7-0.82)	0.75 (0.69-0.81)
P-trend	<0.01	<0.01	<0.01
Toppings (servings/week)
≤2 (n = 28,833)	1	1	1
>2-7 (n = 13,703)	0.92 (0.88-0.97)	0.93 (0.89-0.98)	0.95 (0.9-1)
>7-14 (n = 8,603)	0.88 (0.83-0.93)	0.90 (0.84-0.95)	0.91 (0.85-0.96)
>14-28 (n = 9,025)	1.00 (0.94-1.06)	1.00 (0.94-1.07)	1.01 (0.95-1.07)
>28 (n = 9,541)	1.02 (0.96-1.09)	1.01 (0.94-1.08)	0.98 (0.92-1.05)
P-trend	0.08	0.22	0.80
Sweetened beverages (servings/week)
≤1 (n = 41,477)	1	1	1
>1-3 (n = 8,965)	0.92 (0.87-0.98)	0.92 (0.86-0.98)	0.91 (0.85-0.97)
>3-5 (n = 3,908)	1.09 (1.00-1.19)	1.07 (0.98-1.17)	1.05 (0.96-1.16)
>5-8 (n = 7,137)	1.12 (1.05-1.20)	1.10 (1.03-1.17)	1.08 (1.01-1.15)
>8 (n = 8,218)	1.28 (1.20-1.36)	1.24 (1.16-1.32)	1.19 (1.11-1.27)
P-trend	<0.01	<0.01	<0.01
E%: Percentage of energy intake. n: Number of participants at baseline. PY: Person-years. HR: Hazard ratio. CI: Confidence interval. BMI: Body mass index. The associations were investigated using multivariable Cox proportional hazards regressions and the results are expressed as HR with 95% CI, as well as P-value for the linear trend using the median values of the added sugar intake groups. The f…

## Sheet: S4
Table S4. Associations between intake of added sugar and sugar-sweetened foods and beverages and incidence of hemorrhagic stroke.
Hemorrhagic stroke	First model	Second model	Main model
	HR (95% CI)	HR (95% CI)	HR (95% CI)
Added sugar (E%)
≤5 (n = 14,485)	1	1	1
>5-7.5 (n = 17,779)	1.03 (0.92-1.15)	1.02 (0.91-1.14)	1.01 (0.90-1.13)
>7.5-10 (n = 14,206)	1.08 (0.96-1.22)	1.06 (0.94-1.2)	1.03 (0.91-1.17)
>10-15 (n = 14,980)	1.04 (0.92-1.17)	1.01 (0.89-1.14)	0.97 (0.85-1.11)
>15-20 (n = 5,365)	1.02 (0.85-1.22)	0.97 (0.81-1.16)	0.93 (0.76-1.13)
>20 (n = 2,890)	1.33 (1.07-1.65)	1.23 (0.99-1.53)	1.14 (0.89-1.46)
P-trend	0.07	0.33	0.93
Treats (servings/week)
≤2 (n = 7,369)	1	1	1
>2-5 (n = 17,069)	0.80 (0.69-0.92)	0.82 (0.70-0.94)	0.82 (0.71-0.95)
>5-8 (n = 14,746)	0.81 (0.70-0.94)	0.84 (0.72-0.97)	0.83 (0.72-0.97)
>8-14 (n = 18,272)	0.76 (0.66-0.88)	0.79 (0.68-0.91)	0.79 (0.68-0.91)
>14 (n = 12,249)	0.75 (0.64-0.87)	0.77 (0.66-0.90)	0.76 (0.65-0.89)
P-trend	<0.01	0.01	<0.01
Toppings (servings/week)
≤2 (n = 28,833)	1	1	1
>2-7 (n = 13,703)	0.91 (0.81-1.01)	0.92 (0.82-1.02)	0.92 (0.83-1.03)
>7-14 (n = 8,603)	0.99 (0.88-1.12)	1.03 (0.91-1.16)	1.04 (0.92-1.17)
>14-28 (n = 9,025)	0.95 (0.83-1.08)	0.96 (0.85-1.10)	0.94 (0.83-1.08)
>28 (n = 9,541)	1.06 (0.93-1.21)	1.06 (0.93-1.21)	1.01 (0.88-1.16)
P-trend	0.29	0.28	0.87
Sweetened beverages (servings/week)
≤1 (n = 41,477)	1	1	1
>1-3 (n = 8,965)	0.81 (0.71-0.92)	0.81 (0.70-0.92)	0.79 (0.69-0.91)
>3-5 (n = 3,908)	0.94 (0.77-1.13)	0.91 (0.75-1.11)	0.87 (0.71-1.06)
>5-8 (n = 7,137)	1.04 (0.91-1.19)	1.02 (0.89-1.16)	0.99 (0.87-1.14)
>8 (n = 8,218)	1.02 (0.90-1.17)	0.98 (0.86-1.13)	0.94 (0.82-1.09)
P-trend	0.83	0.77	0.34
E%: Percentage of energy intake. n: Number of participants at baseline. PY: Person-years. HR: Hazard ratio. CI: Confidence interval. BMI: Body mass index. The associations were investigated using multivariable Cox proportional hazards regressions and the results are expressed as HR with 95% CI, as well as P-value for the linear trend using the median values of the added sugar intake groups. The f…

## Sheet: S5
Table S5. Associationsbetween intake of added sugar and sugar-sweetened foods and beverages and incidence of myocardial infarction.
Myocardial infarction	First model	Second model	Main model
	HR (95% CI)	HR (95% CI)	HR (95% CI)
Added sugar (E%)
≤5 (n = 14,485)	1	1	1
>5-7.5 (n = 17,779)	0.95 (0.90-1.00)	0.96 (0.90-1.01)	0.95 (0.89-1.00)
>7.5-10 (n = 14,206)	0.97 (0.92-1.03)	0.98 (0.92-1.04)	0.95 (0.90-1.01)
>10-15 (n = 14,980)	1.03 (0.98-1.10)	1.02 (0.96-1.08)	0.98 (0.92-1.05)
>15-20 (n = 5,365)	1.08 (1.00-1.18)	1.03 (0.95-1.13)	0.98 (0.90-1.07)
>20 (n = 2,890)	1.18 (1.06-1.32)	1.10 (0.99-1.22)	0.99 (0.88-1.11)
P-trend	<0.01	0.02	0.90
Treats (servings/week)
≤2 (n = 7,369)	1	1	1
>2-5 (n = 17,069)	0.89 (0.83-0.96)	0.91 (0.85-0.98)	0.91 (0.85-0.98)
>5-8 (n = 14,746)	0.88 (0.82-0.95)	0.9 (0.84-0.97)	0.90 (0.84-0.97)
>8-14 (n = 18,272)	0.80 (0.75-0.86)	0.82 (0.77-0.88)	0.81 (0.76-0.88)
>14 (n = 12,249)	0.08 (0.74-0.86)	0.80 (0.74-0.86)	0.78 (0.72-0.85)
P-trend	<0.01	<0.01	<0.01
Toppings (servings/week)
≤2 (n = 28,833)	1	1	1
>2-7 (n = 13,703)	0.92 (0.87-0.97)	0.93 (0.88-0.98)	0.94 (0.89-1.00)
>7-14 (n = 8,603)	0.90 (0.85-0.95)	0.90 (0.85-0.96)	0.93 (0.87-0.99)
>14-28 (n = 9,025)	0.95 (0.89-1.01)	0.94 (0.88-1.00)	0.95 (0.89-1.01)
>28 (n = 9,541)	1.08 (1.02-1.15)	1.06 (1.00-1.13)	1.02 (0.96-1.09)
P-trend	<0.01	0.02	0.31
Sweetened beverages (servings/week)
≤1 (n = 41,477)	1	1	1
>1-3 (n = 8,965)	1.02 (0.96-1.09)	1.07 (1.00-1.14)	1.01 (0.95-1.07)
>3-5 (n = 3,908)	1.06 (0.97-1.15)	1.03 (0.94-1.13)	1.03 (0.94-1.13)
>5-8 (n = 7,137)	1.04 (0.97-1.11)	1.00 (0.94-1.07)	0.99 (0.93-1.06)
>8 (n = 8,218)	1.16 (1.09-1.23)	1.08 (1.02-1.15)	1.04 (0.97-1.11)
P-trend	<0.01	<0.01	0.16
E%: Percentage of energy intake. n: Number of participants at baseline. PY: Person-years. HR: Hazard ratio. CI: Confidence interval. BMI: Body mass index. The associations were investigated using multivariable Cox proportional hazards regressions and the results are expressed as HR with 95% CI, as well as P-value for the linear trend using the median values of the added sugar intake groups. The f…

## Sheet: S6
Table S6. Associations between intake of added sugar and sugar-sweetened foods and beverages and incidence of heart failure.
Heart failure	First model	Second model	Main model
	HR (95% CI)	HR (95% CI)	HR (95% CI)
Added sugar (E%)
≤5 (n = 14,485)	1	1	1
>5-7.5 (n = 17,779)	0.93 (0.88-0.97)	0.93 (0.88-0.97)	0.91 (0.87-0.95)
>7.5-10 (n = 14,206)	0.98 (0.93-1.03)	0.97 (0.93-1.02)	0.94 (0.90-0.99)
>10-15 (n = 14,980)	1.02 (0.98-1.07)	1.00 (0.95-1.05)	0.95 (0.90-1.00)
>15-20 (n = 5,365)	1.12 (1.04-1.20)	1.04 (0.97-1.12)	0.97 (0.90-1.05)
>20 (n = 2,890)	1.26 (1.15-1.37)	1.15 (1.05-1.25)	1.03 (0.93-1.13)
P-trend	<0.01	<0.01	0.56
Treats (servings/week)
≤2 (n = 7,369)	1	1	1
>2-5 (n = 17,069)	0.86 (0.81-0.91)	0.88 (0.83-0.94)	0.88 (0.85-0.92)
>5-8 (n = 14,746)	0.77 (0.73-0.82)	0.80 (0.75-0.85)	0.79 (0.76-0.82)
>8-14 (n = 18,272)	0.73 (0.69-0.77)	0.76 (0.72-0.81)	0.76 (0.73-0.79)
>14 (n = 12,249)	0.70 (0.66-0.74)	0.72 (0.67-0.76)	0.70 (0.67-0.73)
P-trend	<0.01	<0.01	<0.01
Toppings (servings/week)
≤2 (n = 28,833)	1	1	1
>2-7 (n = 13,703)	0.86 (0.83-0.90)	0.87 (0.77-0.99)	0.90 (0.86-0.94)
>7-14 (n = 8,603)	0.86 (0.81-0.90)	0.87 (0.83-0.92)	0.89 (0.85-0.94)
>14-28 (n = 9,025)	0.91 (0.86-0.95)	0.91 (0.86-0.95)	0.90 (0.86-0.95)
>28 (n = 9,541)	0.98 (0.93-1.03)	0.95 (0.9-1.01)	0.92 (0.87-0.97)
P-trend	0.60	0.48	0.01
Sweetened beverages (servings/week)
≤1 (n = 41,477)	1	1	1
>1-3 (n = 8,965)	0.98 (0.93-1.03)	0.97 (0.92-1.03)	0.96 (0.91-1.01)
>3-5 (n = 3,908)	1.15 (1.07-1.24)	1.12 (1.04-1.21)	1.10 (1.02-1.19)
>5-8 (n = 7,137)	1.12 (1.06-1.18)	1.08 (1.02-1.13)	1.06 (1.01-1.12)
>8 (n = 8,218)	1.32 (1.25-1.39)	1.22 (1.16-1.29)	1.18 (1.11-1.24)
P-trend	<0.01	<0.01	<0.01
E%: Percentage of energy intake. n: Number of participants at baseline. PY: Person-years. HR: Hazard ratio. CI: Confidence interval. BMI: Body mass index. The associations were investigated using multivariable Cox proportional hazards regressions and the results are expressed as HR with 95% CI, as well as P-value for the linear trend using the median values of the added sugar intake groups. The f…

## Sheet: S7
Table S7. Associations between intake of added sugar and sugar-sweetened foods and beverages and incidence of aortic stenosis.
Aortic stenosis	First model	Second model	Main model
	HR (95% CI)	HR (95% CI)	HR (95% CI)
Added sugar (E%)
≤5 (n = 14,485)	1	1	1
>5-7.5 (n = 17,779)	0.92 (0.83-1.02)	0.91 (0.83-1.01)	0.91 (0.82-1.00)
>7.5-10 (n = 14,206)	0.94 (0.85-1.05)	0.93 (0.84-1.04)	0.91 (0.82-1.02)
>10-15 (n = 14,980)	0.88 (0.79-0.98)	0.86 (0.77-0.96)	0.83 (0.74-0.93)
>15-20 (n = 5,365)	0.96 (0.82-1.12)	0.91 (0.77-1.07)	0.87 (0.74-1.04)
>20 (n = 2,890)	1.13 (0.93-1.38)	1.08 (0.88-1.32)	0.99 (0.79-1.23)
P-trend	0.91	0.51	0.15
Treats (servings/week)
≤2 (n = 7,369)	1	1	1
>2-5 (n = 17,069)	0.91 (0.80-1.03)	0.91 (0.80-1.04)	0.90 (0.79-1.03)
>5-8 (n = 14,746)	0.83 (0.73-0.95)	0.84 (0.73-0.96)	0.83 (0.73-0.96)
>8-14 (n = 18,272)	0.78 (0.69-0.89)	0.79 (0.69-0.90)	0.78 (0.68-0.89)
>14 (n = 12,249)	0.73 (0.64-0.84)	0.73 (0.63-0.84)	0.73 (0.63-0.84)
P-trend	<0.01	<0.01	<0.01
Toppings (servings/week)
≤2 (n = 28,833)	1	1	1
>2-7 (n = 13,703)	0.95 (0.87-1.05)	0.96 (0.87-1.06)	0.99 (0.90-1.09)
>7-14 (n = 8,603)	0.82 (0.73-0.92)	0.82 (0.73-0.92)	0.84 (0.75-0.95)
>14-28 (n = 9,025)	0.79 (0.71-0.89)	0.79 (0.7-0.89)	0.80 (0.71-0.91)
>28 (n = 9,541)	0.89 (0.78-1.00)	0.87 (0.77-0.99)	0.85 (0.75-0.97)
P-trend	0.02	<0.01	<0.01
Sweetened beverages (servings/week)
≤1 (n = 41,477)	1	1	1
>1-3 (n = 8,965)	1.04 (0.93-1.16)	1.03 (0.92-1.15)	1.04 (0.93-1.16)
>3-5 (n = 3,908)	0.97 (0.82-1.16)	0.95 (0.80-1.13)	0.95 (0.79-1.13)
>5-8 (n = 7,137)	1.03 (0.91-1.16)	1.00 (0.88-1.13)	1.00 (0.89-1.14)
>8 (n = 8,218)	1.15 (1.02-1.29)	1.10 (0.98-1.24)	1.10 (0.97-1.24)
P-trend	0.31	0.74	0.96
E%: Percentage of energy intake. n: Number of participants at baseline. PY: Person-years. HR: Hazard ratio. CI: Confidence interval. BMI: Body mass index. The associations were investigated using multivariable Cox proportional hazards regressions and the results are expressed as HR with 95% CI, as well as P-value for the linear trend using the median values of the added sugar intake groups. The f…

## Sheet: S8
Table S8. Associations between intake of added sugar and sugar-sweetened foods and beverages and incidence of atrial fibrillation.
Atrial fibrillation	First model	Second model	Main model
	HR (95% CI)	HR (95% CI)	HR (95% CI)
Added sugar (E%)
≤5 (n = 14,485)	1	1	1
>5-7.5 (n = 17,779)	0.94 (0.91-0.98)	0.94 (0.9-0.97)	0.93 (0.89-0.97)
>7.5-10 (n = 14,206)	0.98 (0.94-1.02)	0.97 (0.93-1.01)	0.96 (0.92-1.00)
>10-15 (n = 14,980)	0.99 (0.95-1.03)	0.98 (0.94-1.02)	0.96 (0.92-1.00)
>15-20 (n = 5,365)	1.02 (0.96-1.08)	1.00 (0.94-1.07)	0.99 (0.93-1.06)
>20 (n = 2,890)	1.06 (0.98-1.15)	1.04 (0.96-1.12)	1.01 (0.93-1.10)
P-trend	0.03	0.21	0.66
Treats (servings/week)
≤2 (n = 7,369)	1	1	1
>2-5 (n = 17,069)	0.94 (0.90-0.99)	0.95 (0.9-1.00)	0.95 (0.90-1.00)
>5-8 (n = 14,746)	0.89 (0.84-0.93)	0.89 (0.85-0.94)	0.89 (0.84-0.94)
>8-14 (n = 18,272)	0.87 (0.82-0.91)	0.87 (0.83-0.91)	0.87 (0.83-0.92)
>14 (n = 12,249)	0.84 (0.79-0.88)	0.84 (0.79-0.89)	0.83 (0.79-0.88)
P-trend	<0.01	<0.01	<0.01
Toppings (servings/week)
≤2 (n = 28,833)	1	1	1
>2-7 (n = 13,703)	0.95 (0.92-0.99)	0.96 (0.92-0.99)	0.96 (0.92-1.00)
>7-14 (n = 8,603)	0.94 (0.90-0.98)	0.95 (0.91-0.99)	0.95 (0.91-0.99)
>14-28 (n = 9,025)	0.94 (0.90-0.98)	0.94 (0.90-0.98)	0.93 (0.89-0.98)
>28 (n = 9,541)	0.98 (0.93-1.03)	0.97 (0.93-1.02)	0.97 (0.92-1.02)
P-trend	0.46	0.29	0.16
Sweetened beverages (servings/week)
≤1 (n = 41,477)	1	1	1
>1-3 (n = 8,965)	1.01 (0.97-1.06)	1.01 (0.97-1.06)	1.01 (0.97-1.06)
>3-5 (n = 3,908)	1.05 (0.99-1.12)	1.05 (0.98-1.12)	1.05 (0.98-1.12)
>5-8 (n = 7,137)	1.04 (0.99-1.09)	1.03 (0.99-1.08)	1.03 (0.98-1.08)
>8 (n = 8,218)	1.13 (1.08-1.18)	1.11 (1.06-1.17)	1.11 (1.06-1.17)
P-trend	<0.01	<0.01	<0.01
E%: Percentage of energy intake. n: Number of participants at baseline. PY: Person-years. HR: Hazard ratio. CI: Confidence interval. BMI: Body mass index. The associations were investigated using multivariable Cox proportional hazards regressions and the results are expressed as HR with 95% CI, as well as P-value for the linear trend using the median values of the added sugar intake groups. The f…

## Sheet: S9
Table S9. Associations between intake of added sugar and sugar-sweetened foods and beverages and incidence of abdominal aortic aneurysm.
Abdominal aortic aneurysm	First model	Second model	Main model
	HR (95% CI)	HR (95% CI)	HR (95% CI)
Added sugar (E%)
≤5 (n = 14,485)	1	1	1
>5-7.5 (n = 17,779)	0.90 (0.80-1.01)	0.90 (0.81-1.02)	0.90 (0.80-1.01)
>7.5-10 (n = 14,206)	0.97 (0.86-1.10)	0.97 (0.86-1.10)	0.95 (0.84-1.08)
>10-15 (n = 14,980)	1.10 (0.97-1.24)	1.09 (0.96-1.23)	1.09 (0.96-1.24)
>15-20 (n = 5,365)	1.26 (1.07-1.48)	1.19 (1.01-1.40)	1.12 (0.94-1.34)
>20 (n = 2,890)	1.51 (1.24-1.84)	1.37 (1.12-1.67)	1.31 (1.05-1.65)
P-trend	<0.01	<0.01	<0.01
Treats (servings/week)
≤2 (n = 7,369)	1	1	1
>2-5 (n = 17,069)	0.85 (0.74-0.96)	0.88 (0.77-1.00)	0.86 (0.75-0.99)
>5-8 (n = 14,746)	0.70 (0.61-0.80)	0.74 (0.64-0.85)	0.72 (0.63-0.83)
>8-14 (n = 18,272)	0.62 (0.54-0.70)	0.67 (0.58-0.76)	0.66 (0.57-0.75)
>14 (n = 12,249)	0.50 (0.43-0.58)	0.53 (0.45-0.62)	0.51 (0.43-0.59)
P-trend	<0.01	<0.01	<0.01
Toppings (servings/week)
≤2 (n = 28,833)	1	1	1
>2-7 (n = 13,703)	0.83 (0.74-0.94)	0.86 (0.76-0.96)	0.89 (0.79-1.00)
>7-14 (n = 8,603)	0.89 (0.78-1.01)	0.91 (0.80-1.03)	0.98 (0.86-1.11)
>14-28 (n = 9,025)	1.03 (0.91-1.16)	1.03 (0.91-1.17)	1.06 (0.94-1.21)
>28 (n = 9,541)	1.46 (1.30-1.64)	1.43 (1.27-1.61)	1.34 (1.18-1.51)
P-trend	<0.01	<0.01	<0.01
Sweetened beverages (servings/week)
≤1 (n = 41,477)	1	1	1
>1-3 (n = 8,965)	1.12 (0.99-1.26)	1.12 (0.99-1.26)	1.11 (0.98-1.26)
>3-5 (n = 3,908)	1.16 (0.98-1.38)	1.12 (0.95-1.34)	1.08 (0.90-1.29)
>5-8 (n = 7,137)	1.10 (0.97-1.26)	1.09 (0.96-1.25)	1.08 (0.94-1.24)
>8 (n = 8,218)	1.40 (1.25-1.58)	1.32 (1.17-1.49)	1.31 (1.15-1.50)
P-trend	<0.01	<0.01	<0.01
E%: Percentage of energy intake. n: Number of participants at baseline. PY: Person-years. HR: Hazard ratio. CI: Confidence interval. BMI: Body mass index. The associations were investigated using multivariable Cox proportional hazards regressions and the results are expressed as HR with 95% CI, as well as P-value for the linear trend using the median values of the added sugar intake groups. The f…

## Sheet: S10
Table S10. Associations between added sugar intake and incidence of ischemic stroke, hemorrhagic stroke, myocardial infarction, heart failure, aortic stenosis, atrial fibrillation, and abdominal aortic aneurysm in participants with BMI 18.5-25.
	Added sugar intake
	≤5 E%	5-75 E%	75-10 E%	>10-15 E%	>15-20 E%	>20 E%
	(n = 6,953)	(n = 8,923)	(n = 7,126)	(n = 7,263)	(n = 2,474)	(n = 1,183)	P-trend
Ischemic stroke
Cases/PY	555/131,924	711/171,437	662/133,792	702/132,529	259/43,834	132/20,597
HR (95% CI)	1	0.97 (0.89-1.05)	0.99 (0.90-1.09)	1.02 (0.92-1.12)	1.09 (0.95-1.24)	1.13 (0.93-1.36)	0.09
Hemorrhagic stroke
Cases/PY	162/134,296	168/174,696	171/136,884	190/135,681	55/44,948	36/21,108
HR (95% CI)	1	0.89 (0.75-1.05)	0.97 (0.81-1.17)	1.02 (0.85-1.23)	0.93 (0.70-1.24)	1.09 (0.75-1.59)	0.59
Myocardial infarction
Cases/PY	511/131,664	624/170,879	618/133,281	665/131,738	253/43,279	124/20,338
HR (95% CI)	1	0.92 (0.84-1.00)	1.00 (0.91-1.10)	1.00 (0.91-1.11)	1.05 (0.92-1.21)	1.05 (0.87-1.27)	0.17
Heart failure
Cases/PY	712/132,303	904/172,278	841/134,756	968/132,718	322/43,947	166/20,516
HR (95% CI)	1	0.93 (0.86-1.01)	1.00 (0.92-1.08)	1.06 (0.97-1.15)	1.04 (0.92-1.17)	1.04 (0.88-1.22)	0.08
Aortic stenosis
Cases/PY	119/134,367	190/174,627	146/136,861	163/135,456	68/44,794	28/21,048
HR (95% CI)	1	0.98 (0.83-1.16)	0.94 (0.79-1.14)	0.89 (0.73-1.08)	0.99 (0.75-1.30)	0.88 (0.59-1.29)	0.40
Atrial fibrillation
Cases/PY	982/129,605	1,282/168,076	1,162/131,077	1282/129,029	429/42,722	200/20,151
HR (95% CI)	1	0.93 (0.87-0.99)	0.99 (0.93-1.06)	1.03 (0.96-1.10)	1.05 (0.94-1.16)	0.99 (0.85-1.14)	0.16
Abdominal aortic aneeurysm
Cases/PY	118/134,456	140/174,693	113/137,109	159/135,447	55/44,835	34/21,035
HR (95% CI)	1	0.91 (0.76-1.10)	0.88 (0.72-1.08)	1.07 (0.88-1.31)	0.94 (0.70-1.26)	1.17 (0.81-1.71)	0.33
E%: Percentage of energy intake. n: Number of participants at baseline. PY: Person-years. HR: Hazard ratio. CI: Confidence interval. BMI: Body mass index. The associations were investigated using multivariable Cox proportional hazards regressions and the results are expressed as HR with 95% CI, as well as P-value for the linear trend using the median values of the added sugar intake groups. The f…

[truncated: 14 more sheets: S11, S12, S13, S14, S15, S16, S17, S18, S19, S20, S21, S22, S23, S24]
